# Supplementary material for: Biallelic NDUFA13 variants lead to a neurodevelopmental phenotype with gradual neurological impairment
Source: Brain Commun. 2024 Dec 17;7(1):fcae453. doi: 10.1093/braincomms/fcae453 (PMC11832047; doi:10.1093/braincomms/fcae453)
Supplement: fcae453_Supplementary_Data [file fcae453_Supplementary_Data.zip]

Archive with 5 entries (5 files):
- Supplementary Table 1.xlsx
- Supplementary Table 2.xlsx
- Supplementary Table 3.docx
- Supplementary Table 4.xlsx
- Supplementary_material.pdf
