# Supplementary material for: Biallelic NDUFA13 variants lead to a neurodevelopmental phenotype with gradual neurological impairment
Source: Brain Commun. 2024 Dec 17;7(1):fcae453. doi: 10.1093/braincomms/fcae453 (PMC11832047; doi:10.1093/braincomms/fcae453)
Supplement: fcae453_Supplementary_Data [file fcae453_Supplementary_Data.zip › Supplementary Table 1.xlsx]

## Sheet: Sheet 1
						Family number	Family 1	Family 2	Family 3		Family 4	Family 5	Family 6	Family 7	Family 8	Family 9	Family 10 (Angebault et al.,2015)		Family 11 (González-Quintana et al.,2020)	Family 12
						Case number	Individual 1	Individual 2	Individual 3	Individual 4	Individual 5	Individual 6	Individual 7	Individual 8	Individual 9	Individual 10	Individual 11	Individual 12	Individual 13	Individual 14
					Genetic and demographic data	Mutation at the cDNA level (NM_015965.7)	c.170G>A	c.7del	c.170G>A		c.170G>A	c.94+1G>A; c.107T>C	c.22C>T	c.170G>A	c.164G>C	c.170G>A; c.187G>A	c.170G>A		c.107T>C; c.194delT	c.187G>A
						Mutation at the protein level	p.(Arg57His)	p.(Ala3ArgfsTer4)	p.(Arg57His)		p.(Arg57His)	IVS1+1G>A; p.(Leu36Pro)	p. (Gln8*)	p.(Arg57His)	p.Arg55Pro	p.(Arg57His);p.(Glu63Lys)	p.(Arg57His)		p.(Leu36Pro); p.(Phe65Serfs*34)	p.(Glu63Lys)
						WES and variant filtering methods	Poole et al. (2021)	Poole et al. (2021)	Poole et al. (2021)		Guillen Sacoto et al. (2020)	Poole et al. (2021)	Kaiyrzhanov et al (2022)	Poole et al. (2021)	Poole et al. (2021)	Poole et al. (2021)	Angebault et al.,201)		González-Quintana et al.,2020	Poole et al. (2021)
						Ethnic Group	Iranian	Iranian	Pakistani		Iraqi	Caucasian	Arab	Iranian	Indian	Iranian	Turkish	Turkish	Spanish	Egyptian
						Sex	F	M	F	M	M	F	F	M	M	F	F	F	M	F
						Consanguinity	+	+	+	+	+	-	+	+	No	NA	+	+	-	+
						Current age	2y7m	3y 4m	11y	9y	2y, 8 m	6y (D)	4y	8.5y	3.6	3y	18y	14y	16y	14y
					Anamnestic data	Prenatal/postnatal features	UR	UR	UR	UR	UR	UR	UR	UR	UR	UR	UR	UR	UR	UR
						Age at disease onset (months old)	8m	24m	3m	9m	8m	12m	4m	9m	18 m	<12m	<12m	12m	12m	from birth
						Age at last examination, y	2.5 y	2.3y	NA		2.6y	6 y	4.7y	8y	3.6	NA	17	5y	16y	14y
						Type of progression (rapid, moderate, slow)	Slow	Rapid	Slow	Rapid	Slow	Moderate	Moderate	Slow	Moderate	Slow	Slow	Slow	Slow	NA
						Developmental delay (severity)	+ (S)	+ (Mod)	+ (S)	+ (S)	+ (S)	+ (Mod)	+ (Mod)	+ (Mod)	+ (Mod)	Mild	+ (S)	+ (S)	+ (S)	-
						Cognitive impairment	+	-	+	+	+	-	-	+	+	-	+	+	-	-
						Regression in development	-	+	-	+	-	+	-	+	-	-	-	-	-	-
						Seizures	-	+	+	+	-	-	-	+	-	-	+	+	-	-
						Failure to thrive	+	+	+	+	-	+	-	+	+	-	+	-	+	-
						Respiratory distress	NA	-	+	+	-	+	-	-	-	-	-	-	-	-
						Latic acidosis	-	+	-	NA	+	+	-	-	+	+	+	-	+	-
						Loss of ambulation (age)	n-amb	+	n-amb	+	n-amb	+	-	n-amb	-	-	n-amb	n-amb	n-amb	-
						Limited communication	+	+	+	+	+	+	-	+	-	-	+	+	-	-
						Mortality	-	-	-	-	-	+	-	-	-	-	-	-	-	-
					Examination	Encephalopathy	+	-	-	-	NA	+	-	+	-	-	+	+	+	-
						Optic atrophy/neuropathy	NA	-	+	+	+	-	+	-	+	-	+	+	-	-
						Abnormal eye movements/nystagmus	+	+	+	+	+	-	+	+	+	-	+	+	+	-
						Sensoryneuronal deafness	-	-	-	-	-	-	-	-	-	-	+	-	-	-
						Poor speech/dysarthria	+	+	+	+	NA	+	-	+	+	-	+	+	+	-
						Axial hypotonia	+	+	-	-	+	+	-	+	+	-	+	+	+	-
						Peripheral hypotonia	+	+	-	-	NA	-	+	-	+	-	-	+	+	-
						Spasticity/ hypertonia/pyramidal signs	+	+	+	+	NA	+	-	+	+	-	+	+	+	-
						Truncal/gait ataxia	+	+	-	-	NA	+	+	-	+	+	-	+	+	-
						Choreoathetoid movements of the limbs and face	+	+	+	+	NA	-	+	-	-	+	+	-	-	-
						Dyskinesia	+	+	-	+	NA	-	+	-	-	NA	+	+	+	-
						Global akinesia or bradikinesia	NA	+	-	-	NA	+	-	-	-	NA	+	+	+	-
					Investigations	Complex I deficiency	NA	NA	NA	NA	NA	+	+	+	NA	NA	+	+	+	NA
						Plasma amino acids (abnormal results)	-	NA	NA	NA	-	+	NA	-	-	NA	+	-	NA	NA
						Urine amino acids (abnormal results)	-	NA	NA	NA	NA	-	NA	-	-	NA	-	-	+	NA
						Urine organic acids (abnormal results)	+	NA	NA	NA	-	-	NA	-	-	NA	-	-	NA	NA
						CSF lactate levels	NA	< 2.0mmol/l (Normal)	NA	NA	NA	NA	2.8 mmol/L	Normal	NA	NA	Normal	Normal	3.0 mmol/l	NA
					Brain MRI examinations	Supratentorial WM volume loss	-	+	+	+	+	-	-	-	-	-	-	-	-	NA
						Supratentorial WM signal alterations	-	-	-	+	+	-	-	+	+	-	-	-	-	NA
						Prominent cerebral CSF spaces	-	+	+	+	+	-	-	-	-	-	-	+	-	NA
						Basal ganglia signal alterations	-	+	+	-	-	-	+	-	-	-	-	-	+	NA
						Substantia nigra signal alterations	+	+	+	-	+	+	+	-	+	+	+	+	+	NA
						Periaqueductal gray matter signal alterations	+		+	-	+		+	+	+	-	-	-	-	NA
						Tectal plate and/or central midbrain signal alterations	-	+	+	-	-	+		-	-	-	+	+	-	NA
						Cerebellar atrophy	-	-	+	+	-	-	+	-	-	-	+	+	-	NA
						Dentate nuclei signal alterations	-	-	+	+	+	-	-	+	+	-	+	+	-	NA
						Inferior olivary nuclei signal alterations	-	-	-	+	-	-	-	-	-	+	+	-	-	NA
						Central tegmental tracts signal alterations	-	-	-	-	-	+	+	-	-	-	-	-	-	NA
						Spinal cord signal alterations	-	-	-	-	-	+	-	-	NA	-	-	-	-	NA
						Lactate peaks	NA	NA	NA	NA	-	NA	+	NA	NA	NA	+	+	+	NA
						Abbreviations: F-female, M-male, UR - unremarkable, m-month, y- year, D- dead, S- slow, Mod- moderate, NA- not available, n-amb - non-ambulatory, CSF-cerebrospinal fluid
