# Supplementary material for: Biallelic NDUFA13 variants lead to a neurodevelopmental phenotype with gradual neurological impairment
Source: Brain Commun. 2024 Dec 17;7(1):fcae453. doi: 10.1093/braincomms/fcae453 (PMC11832047; doi:10.1093/braincomms/fcae453)
Supplement: fcae453_Supplementary_Data [file fcae453_Supplementary_Data.zip › Supplementary Table 2.xlsx]

## Sheet: Sheet1
	Family 1	Family 2	Family 3		Family 4	Family 5	Family 6	Family 7	Family 8	Family 9	Family 10 (Angebault et al., 2015)		Family 11 (González-Quintana et al., 2020)	Family 12
Case	Individual 1	Individual 2	Individual 3	Individual 4	Individual 5	Individual 6	Individual 7	Individual 8	Individual 9	Individual 10	Individual 11	Individual 12	Individual 13	Individual 14
Mutation
Mutation type	missense	missense	missense		missense	splice site	stopgain	missense	missense	missense	missense	missense	missense and frameshift	Missense
Zygosity	homozygous	homozygous	homozygous		homozygous	Compound heterozygous	homozygous	homozygous	homozygous	compound heterozygous	homozygous	homozygous	compound heteterozygous	homozygous
Transcript	NM_015965.7	NM_015965.7	NM_015965.7	NM_015965.7	NM_015965.7	NM_015965.7	NM_015965.7	NM_015965.7	NM_015965.7	NM_015965.7	NM_015965.7	NM_015965.7	NM_015965.7	NM_015965.7
Mutation at the cDNA level	c.170G>A	c.7del	c.170G>A		c.170G>A	c.94+1G>A; c.107T>C	c.22C>T	c.170G>A	c.164G>C	c.170G>A; c.187G>A	c.170G>A	c.170G>A	c.107T>C; c.194delT	c.187G>A
Mutation at the protein level	p.(Arg57His)	p.(Ala3ArgfsTer4)	(p.Arg57His)		(p.Arg57His)	IVS1+1G>A; p.(Leu36Pro)	p.(Gln8*)	p.(Arg57His)	p.(Arg55Pro)	p.(Arg57His);p.(Glu63Lys)	p.(Arg57His)	p.(Arg57His)	p.(Leu36Pro); p.(Phe65Serfs*34)	p.(Glu63Lys)
Epidemiological data
Ethnic Group	Iranian	Iranian	Pakistani		Iraqi	Caucasian	Arab	Iranian	Indian	Iranian	Turkish	Turkish	Spanish	Egyptian
Sex	Female	Male	Female	Male	Male	Female	Female	Male	Male	Female	Female	Female	Male	Female
Consanguinity	first cousin	yes	yes		yes, first cousins	no	Yes	yes	No	NA	yes	yes	no	Yes
Family history	no	no	affected sibling		maternal cousin, CP, very delayed, now 35	none	No	no	No	No	affected sibling	affected sibling	no	no
Current age	2y7m	3y4m	11y	9y	2 years 8 months	deceased at 6 years of age	4 years	8years 6months	3 years 8 months	3 years	18 yrs	14 yrs	16 yo	14yo
Birth
Prenatal features	uneventful	uneventful	uneventful		uneventful	uneventful	uneventful	uneventful	uneventful	uneventful	uneventful	uneventful	uneventful	uneventful
Weeks of Gestation	term	term	full term		39 weeks	40	term	term	39 weeks	term	term	term	term	term
Head Circumference at birth	35.5 cm	34 cm	NA		normal	32 cm, 4%ile	normal	34.5 cm	Not available	normal	33	32	normal	normal
Birth weight	3250 gr	2450 gr	NA		3700g	2.5 kg	3.1kg	3200gr	2.7 kg	3kg	NA	45	NA	NA
Birth lengh	49 cm	48 cm	NA		NA	48.3 cm		50.5 cm	Not available	49cm	2960	2510	NA	NA
Abnormal neonatal findings	NO	no	NA		no	no	no	No	No	normal	no	no	no	Congenital glaucoma, bilateral talipes, right knee dislocation, and right patellar sublaxation
Medical history
Age at disease onset	from 8 month old	2 yrs old	Infantile onset at 3m	infantile onset at 9m	8 months of age	12 months	4 months	from 9 month old	18 months	first year of life	first year of life	1 yo	1yo	from birth
First presentation	global developmental delay	hypotonia, regression	started with diarrheal illness followed by seizures at 3 months of age,	started to have recurrent seizures with febrile illness and diarrhea at 9 months of age followed by regression of achieved milestones.	gross motor delay	2 years	Nystagmus	central hypotonia and regression (speech milestones)	Ataxia	gait incoordination	early psychomotor retardation	abnormal movements	psychomotor retardation, language skill delay, and persistent horizontal nystagmus	Congenital glaucoma, bilateral talipes, right knee dislocation, and right patellar sublaxation
Type of progression (rapid, moderate, slow)	slow	rapid	slow	rapid regression in terms of loss of achieved milestones within 1 month period.	slow	moderate	moderate	slow	slow	slow	slow	slow	slow	NA
Developmental delay (severity)	yes	yes (moderate)	Severe disability(never achieved neck holding, gaze fixation)	severe	yes (severe)	moderate	yes (moderate)	yes (moderate)	Yes-Mild	Mild	yes (severe)	yes (severe)	yes (severe)	no
Regression in development	no	yes	no regression	yes	no	yes	no	yes (speech milestones after seizure)	No	No	no	no	no	no
Failure to thrive (yes, no)	yes	yes	yes	yes	no	yes	no	yes	Yes	No	yes	no	yes	no
Main medical problem	yes	hypotonia+ developmental delay	respiratory tract infection	RTI, Constipation,	bilateral optic atrophy, constipation, reflux, neuroirritability, EDI, severe central hypotonia	hypotonia	NA	seizure and hypotonia and speech disoreder	Ataxia and decreased vision	Cerebellar ataxia	axial hypotonia	axial ataxia	same as diagnosis	Skeletal dysplasia
Metabolic acidosis	no	yes (PH:7/3, HCO3 18/1)	none		elevated lactate (4.1)	lactic acidosis, low bicarb	no	no	No	No	increased lactate levels from the age of 5	no	yes (slight)	NA
Respiratory distress	NA	no	yes due to RTI		none	yes	no	no	No	No	no	no	no	no
Loss of ambulation (age)	never ambulatory	2 yrs old	never ambulatory	lost ambulation at 10 months of age.	never developed	5	no	never ambulatory (No head holding)	No	No	never walk alone	never walk alone	not acquired	no
Other relevant information	-	no				Leigh's disease, mito complex I deficiency		-	-	NA	Leigh's disease, mito complex I deficiency		NA	slanting of palpebral fissure, scoliosis, tilted pelvis, and right knee deformity. Skeletal survey revealed shallow acetabulum, small head of femurs, bilateral small flat irregularly ossified around knee epiphysis, bilateral bifid knee epiphysis, lateral displacement of right patella, and mild metaphyseal sclerosis.
Developmental stages
Age of sitting	2/5yrs old	1 yr old	never achieved	8m	unable to sit unassisted	12 mo	9 months	never achieved	9 months	7 months	cannot sit unasisted	8 months	7 months	normal
Age of walking	no walking	2 yrs old	standing with support at 9 months		no walking or crawling, ambulates by pushing with his legs off the floor when lying supine	2 years	23 months	no walking	1 year 4 months	14 months	no	never	no	normal
Age of first words/Language abilities	from 1/5 yrs old babling	1 yrs old ( 10 words)	speech not developed in both, only coos.		no words, babbling only	15 mo	18 months	speech not developed , only babbling.	1 year 6 months	9 months	only sounds	only sounds	pronounciation difficulties (good communitacion with a computer)	normal
Physical measurements
Age at last examination	2/5 yrs old	3yr4m	NA		2 years 7 months	6 years	4 years 9months	8 y	3 year 8 months	3 years 4 months	17 years of age	5yo	16yo	14yo
Weight at last examination (SD)	9 kg	10.5kg	NA		11.1 kg	19.2 kg	17.5 kg	10.7 kg	11 kg (-2.88 WHO Z)	17.5 kg	-2D+I4	normal	(-3 DE)	NA
Height at last examination (SD)	83 cm	85 cm	NA		88 cm	110 cm	105 cm	108.5 cm	86 cm (-3.82 WHO Z)	100cm	-2DS	normal	(-4.4 DE)	NA
Head Circumference	47.5	48 cm	NA		48.5 cm (1 year 11 months)	50 cm	49 cm	47.5	46 cm (-2.79 WHO Z)	normal	54	normal	normal	NA
Microcephaly	NA	yes	NA		no	borderline	no	Yes	+	no	no	normal	no	NA
Dysmorphism (description)	no	no	NA		no	no	no	no	-	no	no	normal	no	NA
Other relevant information	NA	no	NA		no	no		-	-	NA	no	no	NA	NA
Cognitive and behavioral state
Intellectual disability (age of diagnosis)	yes	-	both cannot understand any commands or gestures.		yes, severe, not officially tested/diagnosed	no	no	yes	Mild	satisfactory	yes, severe	yes	has acquired satisfactory cognitive skills	no
Ocular contact present (yes, no)	limited	yes	no	no	yes but limited	yes	yes but limited	no	Yes	NA	yes but limited	yes	yes	yes
Good interaction with family members (yes, no)	no	yes	no	no	yes	yes	yes	no	Yes	yes	yes	yes	yes	yes
Limited communication (yes, no)	yes	yes	yes		yes	yes	no	yes	no	no	yes	yes	no	no
Neurological examination
Encephalopathy	yes	no	no	no	NA	yes	no	Yes	No	no	yes	yes	yes	no
Cranial nerves	no	left VI nerve paresis	intact		bilateral optic atrophy	ptosis	normal	Intact	Normal except 2nd nerve: optic disc pallor	no	VI nerve paresis; bilateral optic neuropathy	optic neuropahy	alternant strabismus ,swallowing difficulties	no
Axial hypotonia	yes	yes	no		yes	yes	no	yes	Yes	no	yes	yes	yes	no
Peripheral hypotonia	yes	yes	no	no	NA	no	yes	no	Yes	no	no	yes	yes	no
Poor head control	yes	yes	yes	yes	yes	yes	no	yes	No	no	yes	no	no	no
Spasticity/ hypertonia	yes	yes	no		NA	yes	no	yes	No	no	yes	yes	spastic tetraparesis	no
Gradual worsening of pyramidal signs	no	no	no	no	NA	yes	no	No	No	no	yes	yes	yes	no
Truncal ataxia	yes	yes	no		NA	yes	yes	No	Yes	yes	no	yes	yes	no
Choreoathetoid movements of the limbs and face	yes (mild)	yes	yes severe	yes	NA	no	yes	No	No	yes	yes	no	no	no
Dyskinesia	yes (mild)	yes	no	yes	NA	no	yes	No	No	NA	yes	yes	yes	no
Other movement disorders	no	no	NA		NA		involuntary movement	-	No	NA	no	no		no
Gradual improvement of movement disorders	yes	yes (waxing and wanings)	NA	no	NA	no	remarkable improvement	No	Not applicable	stable , improving	yes	yes	stable in the last 10 years	no
Global akinesia or bradikinesia	NA	yes	no	no	NA	yes	no	No	No	no	yes	bradikinesia mild	bradikinesia very mild	no
Peripheral neuropathy	NA	unknown	no		NA	yes	no	NA	No	no	no	no	NA	no
Hyperreflexia	yes	yes	yes		NA	yes	no	Yes	Yes	no	yes	yes	NA	no
Poor speech	yes	yes	yes		NA	yes	no	Yes	No	no	yes	yes, isolated words	yes	no
Dysarthria	yes	yes	no		NA	yes	no	Yes	Yes	No	no speech	yes	yes	no
Gait	NA	unable to walk (now)	unable to walk		NA	no	ataxia	unable to walk (now)	ataxia	ataxic	never walk alone	never walk alone	poor	no
Extensor plantars	NA	yes	yes		NA	no	normal	Yes	Yes	Na	extension	extension	NA	no
Sensory examination	NA	no	NA		NA		normal	-	Normal	normal	not performed	not performed	normal	no
Other relevant findings	NA	no	no		NA			-	No	NA	gastrostomy performed at 14 years of age	no	NA	no
Epilepsy
Seizures	no	yes	yes		no but has a history of breath-holding spells	no	no	Yes	No	No	yes	yes	no	no
Age of onset	-	3yrs old	3 months of age	9 months	-	-	-	9 months of age	No	No	6yo	9 years	no	no
Pharmacoresistance	-	no	on polytherapy		-	-	-	no	No	No	no	no	no	no
Effective AEDs	-	clobazam 10	levetiracetam, valproic acid, clonazepam	levetiracetam, valproic acid, clonazepam	-	-	-	valproic acid, nitrazepam	No	No	phenobarbital + levetiracetam	phenobarbital	no	no
Seizure type	-	myoclonic	Clonic, tonic fits	tonic clonic fits as well as myoclonic	-	-	-	myoclonic	No	No	generalized	generalized	no	no
Maximum frequency of seizures	-	every day	1-2/week		-	-	-	every week	No	No	3/months	1/months	no	no
Seizure duration	-	50 sc	5-7 mins each episode		-	-	-	5 sc (4 minutes each episode claster seizure)	No	No	minutes	< 1minute	no	no
EEG	-	scattered sharp wave			-	-	-	difinity abnormal (diffuse paroxysmal epileptic form discharge)	No	No	spikes and waves	normal	no	no
Ocular systems
Abnormal eye movements (age at diagnosis)	yes from 2 yrs old	esotropia from 1yr	yes(infantile onset)		yes, 19 months old	no	yes (4 months)	no eye contact	No	NA	yes, 3.5 years	yes 4 yeras of age	6 months	no
Nystagmus	no	no	yes		yes	NA	Yes	yes	Yes	NA	no	no	yes, persistent but improved	no
Slow saccades	yes	yes	-		NA	NA	NA	Yes	No	NA	yes, 3.5yo	yes 4 yeras of age	yes	no
Reduced visual acuity (age at diagnosis)	NA	no	yes (infantile)		yes, 19 months old	Yes	yes 6months	no eye contact	Yes- 2 years 6 months	NA	yes	not known	no	no
Optic neuropathy	NA	no	-		no	NA	yes	No	No	NA	yes	yes	no	no
Optic atrophy	NA	no	yes (both)		yes, bilateral	NA	NA	No	Optic disc pallor	NA	yes	yes	no	no
Cataract	no	no	NA		no	NA	no	No	No	NA	no	no	NA	no
Retinal dysfunction	no	no	NA		NA	NA	no	No	No	NA	No	yes	No	no
Fundoscopy findings	-	normal	NA		NA	NA	NA	Normal	Mild narrowing of retinal vessels, Disc pallor both eyes with normal retinal background	NA	optic neuropathy	normal at 18months of age. At 5yo- optic atrophy	normal	no
Electodiagnostic test results’(ERG/VEPs)	NA	NA	NA		NA	NA	NA	N/A	Not done	NA	subnormal response	abnormal ERG/PEV responses at 7 years of age	NA	no
Other	-	no	NA		NA	myopia	convergent strabismus	-	-	NA			NA	Congenital glaucoma
Auditory system
Sensoryneuronal deafness (age at diagnosis)	no	no	no		no	no	no	No	No	No	auditory neuropathy, at 5yo	no	no	no
Bilateral deafness	-	no	-		-	-	no	No	No	NA	abnormal responses	no	no	no
Brain stem auditory evoked response	normal (in 1/5 yrs old)	NA	-		-	-	no	No	Normal	NA	auditory neuropathy, at 5yo	auditory neuropathy, at 5yo	no	no
Hearing aids (age when started to use)	-	no	-		-	-	no	No	Not applicable	NA	no	no	no	no
Other systems
Gastoroesophageal reflux	no	up to 1 yr old	no		yes	yes	no	yes	No	no	yes	yes, severe, surgery	no	NA
Diabetes (age of onset)	no	no	no		no	no	no	No	No	no	no	no	no	NA
Renal function	normal	normal	NA		no	no	normal	normal	Normal	NA	no	normal	normal	NA
Cardiac ultrasound	normal	normal	none		ECHO - Sep 18/20 - limited incomplete study due to pt agitation, qualitatively N cardiac size + systolic fxn, mild septal malalignment of no sig, no sig MR-TR-AI-AS	normal	normal	normal	Normal	NA	normal	normal	mild ventricular hypertrophic cardiomyopathy	NA
Other		no	no		constipation	normal		-	No	NA				NA
Laboratory tests
Serum lactate	normal	29 mg/dl	NA		4.1 (16 months old), 2.9 (2 years 5 months old)	4.9	normal	normal	Elevated 32.73 mg/dl (4.5-19)	slightly elevated	normal at 13month of age/mildly increased at 10.5yo	increased to 5 at 2.5years of age	Lactate levels were elevated in plasma (4.0 mM, normal < 1.8)	NA
Serum alanine	normal	normal	NA		427	734		normal	Normal	NA	increased 570 (11 years of age)	normal	NA	NA
CSF lactate	NA	normal	NA		never done	NA	2.8 mmol/L	normal	Not done	NA	normal at 13month of age	not performed	and CSF (3.0 mM, normal < 2.0).	NA
Lactic acidosis	NA	yes	NA		+	yes	normal	no	Yes	NA	yes	no	yes	NA
Hypoglycemia	no	no	NA		no	no	normal	no	No	NA	no	no	no	NA
Liver function tests	normal	no	NA		normal	normal	normal	normal	Normal	NA	discrete incresed liver enzymes at 18 years og age	normal	normal	NA
Plasma amino acids (abnormal results)	normal	no	NA		normal	alanine 734	NA	normal	Normal	NA	increased alanine (11 years of age)	normal	no	NA
Urine amino acids (abnormal results)	normal	no	NA		NA	normal	NA	normal	Normal	NA	normal	normal	Elevated Ala,Asp, Cys, Lys, and 1 methylhystidine	NA
Urine organic acids (abnormal results)	absent VMA	normal	NA		normal	normal	NA	normal	Normal	NA	normal	normal	NA	NA
Genetic tests with negative results		DMD negative	NA		CGH - Jun 13/2019 - notable AOH >4% - not abN result but may raise suspicion for a recessive or imprinted disorder mapping to homozygous intervals	SNP, mtDNA nl	NA		No	NA	mitochips normal	NA	NA	NA
Other relevant laboratory tests		no	no				NA		No	NA	NA	NA	NA
Investigations
Muscle biopsy	NA	NA	NA		NA	yes	NA	NA	Not done	NA	optic microscopy and histo-enzymologic studies were normal (no ragged- red fibers, normal NADH, SDH and COX enzymatic activities	optic microscopy and histo-enzymologic studies were normal (no ragged- red fibers, normal NADH, SDH and COX enzymatic activities	muscle biopsy at age of 2 showed lipid droplets in type I fibers with no ragged-red or cytochrome c oxidase negative fibers.	NA
EMG	NA	NA	NA		NA	NA	NA	NA	Not done	normal	normal	normal	normal	NA
NCS	NA	NA	NA		NA	NA	NA	NA	Not done	NA	NA	NA	NA	NA
Muscle hystochemistry	NA	NA	NA		NA	increased oxidative reactivity of cytochrome c oxidase	NA	NA	Not done	NA	normal	normal	NA	NA
Respiratory chain enzyme analysis (RCEA)	NA	NA	NA		NA	mitochondrial complex I deficiency	mitochondrial complex I deficiency	mitochondrial complex I deficiency	Not done	NA	CI activity normalized to protein concentration was reduced to 14 and 7% of control values, respectively, in the elder and younger sisters, whereas other complex activities were not significantly affected, or mildly decreased	CI activity normalized to protein concentration was reduced to 14 and 7% of control values, respectively, in the elder and younger sisters, whereas other complex activities were not significantly affected, or mildly decreased	a single CI activity (NADH–decylubiquinone–oxidoreductase) defect	NA
Decreased activity of mitochondrial respiratory chain complex I	NA	NA	NA		NA	Yes	Yes	Yes	Not done	NA	Yes	complex 1 activity dicrease (residual activity 7%)	Yes	NA
Western Blot	NA	NA	NA		NA	NA	Patient fibroblasts revealed reduced levels of NDUFA13 along with other Complex I subunit NDUFB8 compared to controls	Patient fibroblasts revealed reduced levels of NDUFA13 along with other Complex I subunits	Not done	NA	They revealed a drastic reduction of all CI subunits (mean reduction of 70% for NDUFA13; 95% for NDUFA9 and 90% for NDUFB8) in the two affected sisters, compared with control cells,	NA	NA	NA
Other relevant investigations	NA	NA	NA		NA	NA	BN-PAGE on patient fibroblasts revealed severely reduced levels of Complex I assembly compared to controls	NA	-	NA	no	no	NA	NA
Brain MRI
Main anomalies (age at examination)	Substantia nigra and periaqueductal gray matter signal alterations (18months)	Basal ganglia lesions (putamen and caudate nuclei) with focal areas of restricted diffusion and cavitations, worsening over time; substantia nigra signal alterations decreasing over time; new central midbrain lesions at follow-up; reduced cerebral WM volume, increased cerebral CSF spaces (24 and 31months)	Basal ganglia lesions (globi pallidi), periaqueductal gray matter, tectal plate and dentate nuclei signal alterations at first examination; at follow-up: substantia nigra signal alterations, loss of WM volume, enlarged CSF spaces, cerebellar atrophy, optic nerve atrophy (3 and 9 years) - no calcifications at CT	Reduced cerebral WM volume with signal alterations, enlarged CSF spaces, dentate and inferior olivary nuclei signal alterations and cerebellar atrophy, optic nerve atrophy (7 years) - no calcifications at CT	Prominent cerebral CSF spaces, reduced cerebral WM matter with signal alterations, substantia nigra, dentate nuclei and periaqueductal gray matter signal alterations, optic nerve atrophy (23 months)	Focal area of restricted diffusion in the left genu of the corpus callosum, substantia nigra, central midbrain, tectal plate and central tegmental tracts signal alterations, cervical spinal cord signal alterations (30 months)	Substantia nigra, periaqueductal gray matter and central tegmental tracts signal alterations at first examination; follow-up: basal ganglia (putamen and caudate) lesions and cerebellar atrophy, optic nerve atrophy (9 months and 3 years)	Normal at first examination; follow-up: supratentorial WM signal alterations, periaqueductal and dentate nuclei signal alterations (9 and 18 months)	Bilateral optic nerve atrophy, symmetric lesions in the substantia nigra, periaqueductal gray matter, and central midbrain: faint supratentorial white matter and cerebellar dentate nuclei signal alterations; small foci of restricted diffusion in the periaqueductal gray matter and central midbrain (3years)	First examination reported as normal; follow-up MRI with bilateral signal changes and restricted diffusion in posterior bulbar white matter tracts; bilateral lesions in the substantia nigra (6 months and 2 years)	Substantia nigra, tectal plate, dentate nuclei and inferior olivary nuclei signal alterations at first examination; follow-up: reduced signal alterations of the substantia nigra, cerebellar atrophy, optic nerve atrophy (3, 5 and 10 years)	Prominent cerebral CSF spaces, substantia nigra and dentate nuclei signal alterations at first examination; follow-up: new tectal plate signal lesions and cerebellar atrophy, optic nerve atrophy (19 months and 6 years)	At 6 months of age normal. At age 2, brain MRI showed T2-weighted hyperintensity signals in basal ganglia (putamen and caudate) and cerebral pedunculus, suggesting LS. The latter MRI findings remained at age 4 and 10.	NA
MR spectroscopy	NA	NA	NA	NA	No	NA	hight lactate pick in the basal ganglia	N/A	Not done		hight lactate pick in the basal ganglia	hight lactate pick in the basal ganglia	hight lactate pick in the basal ganglia
Survival
Age of death/alive	alive	alive	alive both		alive	deceased	alive	alive	alive	alive	alive	alive	alive	alive
