# Supplementary material for: Biallelic NDUFA13 variants lead to a neurodevelopmental phenotype with gradual neurological impairment
Source: Brain Commun. 2024 Dec 17;7(1):fcae453. doi: 10.1093/braincomms/fcae453 (PMC11832047; doi:10.1093/braincomms/fcae453)
Supplement: fcae453_Supplementary_Data [file fcae453_Supplementary_Data.zip › Supplementary Table 4.xlsx]

## Sheet: NDUF-associated
	Systemic features/Gene	NDUFS1	NDUFS2	NDUFS3	NDUFS4	NDUFS6	NDUFS7	NDUFS8	NDUFV1	NDUFV2	NDUFA1	NDUFA2	NDUFA9	NDUFA10	NDUFA11	NDUFA12	NDUFA13	NDUFAF1	NDUFAF2	NDUFAF3	NDUFAF4	NDUFAF5	NDUFAF6	NDUFB3	NDUFB9	NDUFB10	NDUFB11	NDUFC2
	Core phenotype	NDD with hypotonia and	NDD with hypotonia, optic atrophy and respiratory insuffuciency	NDD	NDD with hypotonia, respiratory insufficiency,and hyperlactatorachia	NDD with hypotonia and respiratory insufficiency	NDD with hypotonia, dystonia, and respiratory insufficiency	NDD with hypotonia, seizures, cardiomyopathy, and respiratory insufficiency	NDD with hypotonia, spasticity, seizures, nystagmus, hyperlactatorachia, and respiratory insufficiency	NDD with hypotonia, spasticity, seizures, and cardiomyopathy	NDD with hypotonia and ataxia	NDD with spasticity, microcephaly and seizures	NDD with dystonia	NDD with hypotonia and dystonia	NDD with hypotonia, microcephaly and cardiomyopathy	NDD with dystonia, spasticity, ataxia and optic atrophy	NDD with hypotonia, spasticity, ataxia, and vision impairment	NDD with hypotonia, spasticity, peripheral neuropathy and cardiomyopathy	NDD with hypotonia, nystagmus, optic atrophy and respiratory insufficiency	NDD with respiratory insufficiency	NDD with seizures	NDD with hypotonia and dystonia	NDD with dystonia and ataxia	NDD with facial dysmorphism	NDD	NDD	NDD with cardiomyopathy	NDD
	Number of patients reported	15	24	5	27	12	8	14	34	9	8	4	4	4	7	17	13	7	17	8	6	28	18	12	2	1	18	3
	Age of onset (months), mean (±SD)	4.9 (4.1 SD), NA - 1	7.0 (13.4)	19.8 (27.0), NA - 1	8.4 (28.4), NA - 2	8.5 (25.1), NA - 1	12.4 (6.8), NA - 1	10.3 (24.6), NA - 3	32.6 (66.6), NA - 3	5.1 (4.5), NA - 1	28.0 (24.9)	9.0 (8.2)	57.0 (48.4)	20.3 (34.8)	111.4 (294.8)	70.7 (55.7)	10.7 (2.3)	6.3 (3.4)	5.5 (5.4)	6.1 (14.6)	1.2 (2.9)	49.7 (94.0)	27.2 (20.5)	0.2 (0.6), NA - 1	NA - 2	0	2.8 (10.0), NA - 5	8.0 (13.9)
	Died, alive (month), mean (±SD)	22.0(41.4) (#11), NA (#2), alive - 25.5 (31.9) (#2)	16.6 (13.2) (#21), NA (#1), 128.0 (68.2) (#2)	18.0 (8.5) (#2), NA (#2), alive - 264 (#1)	7.6 (6.2) (#19), NA (#5), alive - 216.0 (186.7) (#3))	1.4 (3.9) (#8), NA (#4)	31.2 (25.0) (#6), NA (#1), alive - 10 (#1)	9.2 (8.0) (#9), NA (#4), alive - 17 (#1)	93.2 (179.3) (#10), NA (#8), alive - 113.5 (129.0) (#16)	74.3 (113.8) (#6), NA (#2), alive - 384 (#1)	14.0 (#1), NA (#2), alive - 218.4 (160.4) (#5)	11 (#1), alive - 80 (55.4) (#3)	1.0 (#1), alive - 220.3 (180.0) (#3)	23.0 (#1), NA (#2), alive - 516 (#1)	1.2 (0.4) (#5), alive - 39.0 (46.7) (#2)	144.0 (#1), alive - 14.5years old (7.3) (#16)	NA (#2), alive - 16 (#1)	8.0 (2.8) (#2), NA (#1), alive - 184.0 (97.0) (#4)	27.4 (35.2) (#16), alive - 60 (#1)	6.7 (7.1) (#6), NA (#1), alive - 120 (#1)	6.0 (8.2) (#4), NA (#1), alive - 84 (#1)	27.4 (33.8) (#8), NA (#4), alive - 26.1 years old (14.1) (#16)	113.0 (111.7) (#2), NA (#5), alive - 5.6 years old (3.1) (#11)	4 (#1), NA (#1), alive - 6.4 years old (3.3) (#10)	NA (#2)	0 (#1)	1.5 (3.0) (#4), NA (#2), alive - 10.0 years old (7.9) (#12)	22.0 (19.8) (#2), alive - 72 (#1)
	GROWTH/GI
	Failure to thrive	3/15	12/24		11/27		1/8	3/14	3/34	2/9		1/4				1/17	9/13	2/7	5/17	1/8	4/6	1/28		3/12		1/1	3/18	1/3
	Irritability	7/15	3/24		5/27	1/12		2/14	5/34		1/8							1/7			3/6
	Poor feeding / feeding difficulties	4/15	5/24		5/27	1/12	1/8	3/14	3/34	1/9						2/17		3/7	1/17			6/28		4/12
	Dysarthria		3/24		2/27		1/8	2/14	4/34		2/8		3/4	1/4			7/13			1/8		3/28	7/18				1/18	1/3
	Swallowing difficulties / dysphagia	2/15	4/24	2/5	2/27	1/12		1/14	3/34	1/9	1/8	1/4	1/4	1/4			1/13		3/17	1/8	1/6	8/28					1/18	1/3
	Diarrhea	1/15
	Vomiting	2/15	11/24		4/27		2/8	1/14	6/34		2/8	1/4				1/17			1/17	2/8		6/28		1/12				1/3
	Gastro-oesophageal reflux		1/24			1/12	1/8										6/13
	Growth stagnatation	2/15	2/24		1/27		1/8		1/34							1/17			8/17	1/8		4/28		9/12			5/18	1/3
	PSYCHOMOTOR DEVELOPMENT AND ID
	Psychomotor retardation	4/15	6/24	1/5	3/27		1/8	5/14	11/34	4/9	2/8	4/4		2/4			13/13		4/17	1/8	1/6	7/28	1/18					1/3
	Cognitive / language impairment	4/15	2/24	1/5		1/12	1/8		10/34	1/9	4/8	1/4	1/4	1/4		1/17	7/13	2/7	1/17			4/28	1/18				1/18
	Psychomotor stagnation	1/15	6/24	2/5	5/27				5/34	1/9	4/8		1/4	3/4	3/7	6/17	4/13	6/7	9/17	1/8		7/28		2/12			2/18	3/3
	NEUROLOGICAL EXAMINATION
	Dyskinesia / hyperkinesia				2/27			1/14	3/34		2/8		1/4	1/4		2/17	7/13		1/17			1/28
	Hypotonia	8/15	17/24	2/5	20/27	8/12	5/8	8/14	16/34	1/9	5/8	1/4		2/4	3/7	1/17	9/13	3/7	9/17	1/8	4/6	9/28		2/12	1/2		2/18	1/3
	Hypertonia	1/15	3/24		1/27	1/12	1/8		2/34	1/9		1/4	1/4			1/17		3/7	1/17		1/6	3/28						1/3
	Dystonia	4/15	3/24	2/5	6/27		5/8	4/14	3/34			1/4	2/4	2/4		6/17			1/17	1/8	1/6	13/28	10/18
	Muscular atrophy	1/15			1/27				2/34					2/4		1/17						1/28	1/18					1/3
	Muscle weakness	1/15	1/24	1/5	1/27		1/8	2/14	10/34		3/8				4/7	3/17		2/7	1/17	1/8		1/28	2/18
	Lethargy / somnolence		3/24		3/27	3/12	2/8	1/14			1/8	1/4							1/17	1/8		3/28
	Brisk tendon reflexes	1/15	3/24		3/27		2/8	4/14	9/34		1/8	1/4		2/4		1/17		2/7		1/8	1/6	2/28						1/3
	Spasticity	3/15	3/24	1/5	1/27			3/14	14/34	3/9		2/4		1/4		4/17	10/13				1/6	6/28					1/18	2/3
	Rigidity			1/5		1/12										2/17
	Tremor		2/24	1/5	3/27		1/8	1/14	2/34													1/28
	Gait loss/disturbance	1/15		1/5	2/27	1/12	1/8	1/14	9/34		2/8		1/4	2/4		8/17	8/13			2/8		3/28	1/18
	Ataxia	1/15	5/24	1/5	2/27		2/8	1/14	8/34		4/8		1/4	1/4			8/13		2/17		1/6	1/28	7/18
	Seizure / EEG abn/malities	3/15	4/24	1/5	8/27		2/8	8/14	14/34	3/9	4/8	3/4	1/4	1/4	1/7	1/17	5/13	1/7	2/17	3/8	4/6	8/28	2/18					2/3
	Myopathy / muscular dystrophy								1/34										1/17		1/6	1/28		1/12			2/18
	Joint contructures				1/27				1/34							1/17						3/28	1/18				1/18
	Peripheral neuropathy	1/15											1/4			1/17		4/7	1/17				1/18
	Other extrapyramidal signs		1/24													2/17						2/28
	Other pyramidal signs	3/15	3/24		2/27		1/8	2/14	9/34			1/4		1/4			8/13	1/7	1/17		1/6	9/28
	Neurological regression		2/24			1/12	1/8		1/34	1/9							4/13				1/6
	Macrocephaly				1/27				2/34												1/6
	Microcephaly	2/15			2/27					2/9		2/4			3/7				1/17									1/3
	Nystagmus	4/15	16/24	1/5	4/27	4/12	2/8	2/14	10/34	2/9	2/8			1/4	1/7	2/17	6/13		14/17	1/8		7/28					1/18
	OPHTHALMOLOGIC ABN/MALITIES
	Vision impairment		2/24						4/34		1/8	1/4				6/17	7/10	1/7	1/17			6/28						1/3
	Oculomotor impairment		1/24		4/27	4/12			3/34				1/4	1/4	1/7	1/17	2/13		1/17		2/6						1/18
	Optic atrophy	1/15	10/24	1/5					4/34	1/9		1/4			1/7	5/17	7/13		8/17	2/8		3/28					3/18
	Ptosis				2/27		1/8		2/34				1/4			1/17						1/28
	Blepharospasm												1/4									1/28
	Strabismus	1/15			3/27	1/12			3/34				1/4	1/4		1/17	1/13		5/17			1/28					1/18	1/3
	OTHER
	Sceletal abnormalities / scioliosis			1/5												6/17		1/7	1/17			2/28	2/18
	Hepatomegaly	1/15			1/27		1/8		2/34			1/4								1/8	1/6						1/18
	Hypertrichosis															1/17
	Facial dysmorphism				1/27				1/34							1/17			1/17		2/6	4/28		10/12			1/18	1/3
	Hypertension		1/24		1/27	1/12	1/8															3/28
	Encephalopathy		2/24		1/27			1/14	1/34	1/9	1/8											1/28
	Cardiomyopathy		8/24		5/27			7/14		4/9		1/4		1/4	3/7		1/13	3/7	1/17		2/6			2/12		1/1	10/18	1/3
	Hearing impaiment						1/8				1/8	1/4	1/4		1/7		2/13		2/17		1/6						1/18
	Hyperlactatorachia	6/15	9/24	1/5	9/27	3/12	2/8	3/14	11/34	1/9				1/4		2/17	1/13		5/17	2/8	1/6	3/28					1/18
	Lactic acidosis	9/15	17/24	3/5	15/27	9/12	4/8	10/14	13/34	4/9	3/8		1/4	2/4	3/7	5/17	7/13	5/7	11/17	6/8	6/6	8/28	9/18	10/12	1/2	1/1	5/18	1/3
	Circulatory insufficiency	2/15			1/27			3/14	1/34																		1/18
	Respiratory insufficiency	4/15	14/24	1/5	18/27	7/12	5/8	8/14	4/34	1/9	2/8	1/4	1/4	1/4		2/17			14/17	3/8	1/6	5/28		3/12		1/1	2/18	1/3
	References	Benit et al., 2001 (11349233), Martin et al., 2005 (15824269), Distelmaier et al., 2009 (19336460), Hoefs et al., 2010 (20382551), Ferreira et al. 2011 (21203893), Kashani et. al (24952175), Bjorkman et al., 2015 (25615419), Men at. Al, 2022 (36042640)	Loeffen et al., 2001 (11220739), Distelmaier et al., 2009 (19336460), Tuppen et al 2010 (20819849), Marin et al., 2012 (23266820), Ngu et al., 2012 (22036843), Rubrecht et al., 2020 (31411514),	Benit et al., 2004 (14729820), Pagniez-Mammeri et al., 2009 (19167255), Haack et al., 2012 (22499348), Johnstone et al., 2020 (33097395), Samanta et al., 2021 (36531773)	Loeffen et al., 2000 (10649489), Budde et al., 2000 (10944442), Petruzzella et al., 2001 (11181577), Benit et al., 2003 (12616398), Iuso et al., 2006 (16478720), Anderson et al., 2008 (19107570),Distelmaier et al., 2009 (19336460), Leshinsky-Silver et al., 2009 (19364667), Assereto et al., 2014 (24020637), Ortigoza-Escobar et al., 2016 (27079373), Lamont et al., 2016 (27671926), Bris et al., 2017…	Rouzier et al., 2019 (30948790), Spiegel et al, 2009 (19259137), Kirby et al., 2004 (15372108), Li et al., 2022 (35801790), Gangfuß et al., 2024 (38217609), Ogawa et al., 2017, Pronicka et al., 2016 (27290639), Haack et al., 2012 (22499348)	Koene et al., 2012 (22644603), Distelmaier et al., 2009 (19336460), Loeffen et al., 2000 (10649489), Smeitink et al., 1999 (10330338), Lebon et al., 2007 (17275378), Lebon et al., 2007 (17604671)	Distelmaier et al., 2009 (19336460), Loeffen et al., 2000 (10649489), Loeffen et al., 1998 (9837812), Procaccio et al., 2004 (15159508), Haack et al., 2012 (22499348), Shabannejadian et al., 2023 (37180333), Gowda et al., 2023 (38229652), Tuppen et al., 2010 (20819849), Andzelm et al., 2022 (36101822)	Bjorkman et al., 2015 (25615419), Koene et al., 2012 (22644603), Distelmaier et al., 2009 (19336460), Loeffen et al., 2000, Schuelke et al., 1999 (10080174), Benit et al., 2001 (11349233), Borna et al., 2020 (33182419), Wadhwa et al., 2018 (29948731), Srivastava et al., 2018 (29976978), Gschwind et al., 2022 (35482023), Becker et al., 2022 (36163075), Incecik et al., 2018 (30090137), Lieber et al…	Cameron et al., 2015 (26008862), Benit et al., 2003 (12754703), Pagniez-Mammeri et al., 2009 (19167255), Kishita et al., 2021 (34405929)	Fernandez-Moreira et al, 2007 (17262856), Miyauchi et al., 2018 (29506883), Potluri et al., 2009 (19185523), Mayr et al., 2011 (21596602), Uehara et al., 2014 (25356405), Bindu et al., 2018 (29353736)	Hoefs et al., 2008 (18513682), Perrier et al., 2018 (28857146), Alagia et al., 2020 (32154054)	van den Bosch et al., 2012 (22114105), Baertling et al., 2018 (28671271), Singh et al., 2023 (37970307), Nesti et al., 2023 (36939934)	Hoefs et al, 2011 (21150889), Kohda et al., 2016 (26741492), Minoia et al., 2017 (28247337), Duc et al., 2023 (36689859), Yahya et al., 2022 (36270260)	Berger et al., 2008 (NDUFA11), Peverelli et al., 2019 (31074871)	Toracco et al., 2021 (33715266), Ostergaard et al., 2011 (21617257), Speer et al., 2019 (32341820), Magrinelli et al., 2022 (35141356)	Angebault et al., 2015 (25901006), González-Quintana et al 2020 (32722639), present report	Dunning et al., 2007 (17557076),Nouws et al., 2011, Fassone et al., 2011, Wu et al., 2021 (34975718), Wu et al., 2014 (24963768)	Ogilvie et al., 2005, Barghuti et al., 2008, Hoefs et al., 2009, Calvo et al., 2010, Herzer et al., 2011, Koene et al., 2012 (22644603), Janssen et al, 2009, Ghaloul-Gonzalez et al., 2016, Hanna et al., 2024 (38419071), Sabharwal et al. 2024 (38237647), Marshall et al 2024 (38477541)	Saada et al., 2009 (19463981), Baertling et al., 2017 (27986404), Ishiyama et al., 2018 (29344937), van der Ven et al 2023 (37572574)	Nouws et al., 2011, Baertling et al., 2017 (28853723), Ugarteburu et al., 2020 (32949790)	Simon et al., 2019 (30473481), Chen et al., 2023 (37752895), Bi et al., 2021 (34177781), Tong et al., 2018 (29581464), Wen et al 2022 (34964562), Gouiza et al 2024 (38283147), Sugiana et al 2008 (18940309), Gerards et al 2010 (19542079), Saada et al 2011 (21607760), Ahmed et al 2017, Theunissen et al 2018 (29093663), Zhang et al 2019 (30770271), Hu et al 2020 (32348839), Mansukhani et al 2021 (32…	Kim et al., 2022 (35664867), Baide-Mairena et al., 2019 (30642748), Martikainen et al., 2016 (27111573), Johnstone et al 2020 (33097395), Gedikbasi et al 2023 (37377599)	Calvo et al., 2012 (22277967), Haack et al., 2012 (22499348), Alston et al., 2016 (27091925)	Haack et al., 2012 (22200994)	Friederich et al., 2017 (28040730)	Reinson et al., 2018 (30423443), Shehata et al., 2015 (25921236), van Rahden et al., 2015 (25772934), Kohda et al., 2016 (26741492), Rea et al., 2017 (28050600), Torraco et al., 2017 (27102574), Lichtenstein et al. 2016 (27488349), Puusepp et al., 2018 (30009132), Amate-García et al., 2023 (36675256)	Alahmad et al., 2020 (32969598)
	NA - non available, n() - now still alive

## Sheet: Other CI genes
		Systemic features/Gene	C20ORF7	C8ORF38	NUBPL	TIMMDC1	TMEM126B	MTFMT	MT-ND2	MT-ND3	FOXRED1	ACAD9	MT-ND1	MT-ND4	MT-ND4L	MT-ND5	MT-ND6	DNAJC30
		Core phenotype	NDD with hypotonia	NDD with hypotonia, ataxia, and hypertonia	NDD with spasticity and ataxia	NDD with hypotoni and facial dysmorphism	NDD with muscle weakness	NDD with hypotonia and cardiomyopathy	NDD	NDD and seizures	NDD with hypotonia and seizures	NDD with hypotonia and cardiomyopathy	NDD with dystonia, seizures and hearing impairment	NDD	NDD	NDD with seizures	NDD with hypotonia	NDD with gait impairment
		Number of patients reported	8	4	15	10	12	44	3	43	7	46	41	11	3	33	19	20
		Age of onset (months), mean (±SD)	21 (±18 SD), NA - #3	31.25 (±26.75 SD)	13.2 (±8.4 SD), NA - #2	1 (±2 SD)	88.1 (±166.7 SD), NA #5	42.1 (±55.9 SD), NA - #5	NA - #3	82.1 (±135.4 SD),NA - #1	0.7 (±1.9 SD)	30.5 (±69.8 SD), NA - #3	12.3 yo (±16.6 SD), NA - #4	16 yo (±17.5 SD), NA - #1	28 yo (±17.0 SD)	12.8 yo (±14.0 SD), NA - #1	136.3 (±210.1 SD), NA - #5	14.2 yo (±11.4 SD)
		Died, alive (year), mean (±SD)	14.3 (±13.9 SD) (#4), alive - 4.8 (±2.2 SD) (#4)	2.8 (#1), alive - 16.3 (±12.3 SD) (#3)	8.1 (±2.5 SD) (#7), NA (#2), alive - 15.2 (±8.0 SD) (#6)	0.6 (±0.9 SD) (#8), NA (#1), alive - 12 (#1)	alive - 28.3 (±10.1 SD) (#10), NA (#2)	5.1 (±6.9 SD) (#10), NA (#7), alive - 14.4 (±10.4 SD) (#27)	10 (#1), alive - 35.5 (±10.6 SD) (#2)	5.0 (±11.7 SD) (#16), NA (#12), alive - 20.3 (±16.9 SD) (#26)	0.6 (±0.3 SD) (#2), alive - 10.0 (±8.9 SD) (#5)	2.2 (±4.0 SD) (#20), NA (#5), alive - 19.8 (±12.2 SD) (#21)	15.0 (± SD) (#4), NA (#1), alive - 22.8 (±15.6 SD) (#24)	24.6 (±15.2 SD) (#11)	NA (#1), alive - 33.0 (±19.8 SD) (#2)	3.9 (±8.9 SD) (#6), NA (#6), alive - 24.5 (±15.4 SD) (#19)	15.3 (±19.0 SD) (#4), NA (#1), alive - 31.6 (±25.0 SD) (#10)	NA (#1), alive - 23.9 (±12.0 SD) (#16)
		GROWTH/GI
		Failure to thrive	4/8		1/15	3/10	1/12			1/43		6/46	1/41			2/33
		Irritability	1/8		1/15								1/41			emot. lability -2/33
		Poor feeding / feeding difficulties	6/8		2/15	4/10		1/44		1/43	1/7	2/46				4/33	2/19
		Disarthria	2/8		7/15			1/44		5/43			1/41	2/11		4/33	5/19	7/20
		Swallowing difficulties / dysphagia	2/8		5/15			1/44		2/43	1/7					2/33
		Diarrhea								1/43				1/11
		Vomiting	4/8		2/15		5/12	1/44		2/43		1/46	5/41	1/11		3/33		2/20
		Gastro-oesophageal reflux					1/12
		Growth stagnatation	1/8		9/15		1/12	1/44		1/43	2/7	2/46	1/41			1/33	1/19
		PSYCHOMOTOR DEVELOPMENT AND ID
		Psycomotor retardation	7/8	3/4	4/15			1/44		2/43	1/7		12/41	3/11		4/33	1/19
		Cognitive / language impairment	1/8		8/15	3/10		4/44		7/43	1/7	10/46	3/41	1/11		5/33	4/19	1/20
		Psycomotor stagnation	2/8		3/15	3/10	1/12	23/44		4/43	3/7	18/46	4/41	2/11		5/33	3/19	1/20
		NEUROLOGICAL EXAMINATION
		Dyskinesia / hyperkinesia	1/8	1/4	1/15	2/10		2/44		3/43			2/41			2/33	2/19
		Hypotonia	5/8	2/4	2 (axial), 2/15	5/10		10/44		3/43	4/7	8/46	3/41	1/11		6/33	5/19	1/20
		Hypertonia			3/15					1/43	1/7	1/46	1/41				1/19
		Dystonia	2/8	2/4	2/15			1/44		6/43	1/7	1/46	11/41	2/11		3/33	4/19	4/20
		Muscular atrophy				2/10				1/43		1/46	1/41			1/33
		Muscle weakness		2/4	1/15	1/10	8/12	1/44	2/3	5/43	1/7	15/46	4/41	3/11		17/33	2/19	1/20
		Lethargy / somnolence						1/44					2/41			1/33	2/19
		Brisk tendon reflexes			2/15			1/44		2/43		1/46	3/41			2/33	2/19	2/20
		Spasticity	2/8		9/15	1/10		2/44		1/43		1/46	2/41	3/11		1/33	3/19	3/20
		Rigidity		2/4
		Tremor		2/4	2/15			1/44				1/46				3/33	3/19	1/20
		Gait loss/disturbance			2/15		4/12	4/44		4/43	1/7	3/46	9/41	3/11		6/33	5/19	9/20
		Ataxia	1/8	3/4	9/15	1/10		2/44		3/43	1/7	1/46	2/41	4/11		7/33	2/19	4/20
		Seizure / EEG abn/malities	1/8	2/4	6/15	2/10		2/44		14/43	6/7	5/46	11/41	3/11		11/33	4/19	2/20
		Myopathy / muscular dystrophy			1/15				1/3				1/41			1/33
		Joint contructures	1/8		2/15												3/19
		Peripheral neuropathy				1/10	1/12						1/41			5/33	2/19
		Other extrapyramidal signs															1/19
		Other pyramidal signs								1/43		1/46	3/41				2/19	2/20
		Neurological regression		2/4						1/43						2/33
		Stroke / stroke like episode								7/43			2/41			4/33
		Macrocephaly
		Microcephaly			1/15			1/44			2/7		1/41			1/33
		Nystagmus	1/8	1/4	11/15	1/10		1/44		2/43	1/7		3/41			4/33	1/19	5/20
		OPHTHALMOLOGIC ABN/MALITIES
		Vision impairment					1/12	5/44		3/43			14/41	3/11	3/3	13/33	9/19	14/20
		Oculomotor impairment			3/15	1/10		4/44			2/7					1/33	1/19	3/20
		Optic atrophy	1/8					3/44		4/43	1/7	1/46	1/41		1/3	5/33	2/19	5/20
		Ptosis	1/8			1/10			1/3	1/43	1/7			1/11		4/33	1/19	1/20
		Blepharospasm
		Strabismus			2/15		1/12	2/44		1/43			1/41			4/33	1/19	3/20
		OTHER
		Myalgia					3/12		1/3							1/33
		Fatigue				2/10	3/12	3/44	1/3	1/43		2/46	3/41		1/3	11/33		1/20
		Autonomic instability						1/44
		Sceletal abnormalities / scioliosis	2/8		1/15				1/3	2/43		1/46					3/19
		Hepatomegaly			1/15						1/7	2/46
		Hypertrichosis
		Facial dysmorphism / dysm features	3/8			4/10		2/44		1/43			1/41	1/11
		Hypertension						2/44								1/33	1/19
		Encephalopathy							1/3	3/43						CKD/33
		Cardiomyopathy					2/12	10/44			1/7	41/46	2/41			3/33
		Hearing impaiment				1/10		1/44		1/43			10/41	1/11		4/33	1/19	1/20
		Hyperlactatorachia	2/8		5/15		1/12	2/44		4/43	2/7	2/46	8/41	2/11		9/33	3/19
		Lactic acidosis	2/8	3/4	7/15	2/10	9/12	31/44	2/3	6/43	8/7	22/46	9/41	1/11		14/33	2/19	1/20
		Circulatory insufficiency	1/8	1/4			1/12	1/44				8/46				3/33	2/19
		Respiratory insufficiency	2/8	1/4	1/15	2/10	1/12	2/44	1/3	2/43	3/7	2/46	4/41			6/33	2/19	1/20
		Leigh/Leigh like syndrome								15/43
		References	Nouws et al., 2011 (22036961), Gerards et al., 2009 (19542079), Saada et al., 2011 (21607760), Sugiana et al., 2008 (18940309)	Nouws et al., 2011 (22036961), Johnstone et al., 2020 (33097395)	Nouws et al., 2011 (22036961), Friederich et al., 2020 (31917109), Kevelam et al., 2013 (23553477), Balint et al., 2019 (30897263), Tenisch et al., 2012 (22826544), Protasoni et al., 2019 (31787496), Peter et al., 2023 ( 36855717)	Kremer et al., 2017 (28604674), Boutaud et al. 2023 (36349561), Lake et al. 2019 (30981218), Naber et al. 2021 (33278652)	Alston et al. 2016 (27374774), Sanchez-Caballero et al. 2016 (27374773), Pronicka et al. 2016 (27290639), Zhou et al. 2023 (36482121), Theunissen et al. 2017 (29093663)	Haack et al. 2012 (22499348), Set et al. 2022 (36704074), Tucker et al 2011 (21907147), La Piana et al 2017 (28058511), Pena et al 2016 (26060307), Hinttala et al 2015 (25911677), Haack et al 2014 (24461907), Prasun et al 2014 (27896101), Neeve et al 2013 (23499752), Hayhurst et al 2019 (30911575), Pronicka et al 2016 (27290639), Bai et al 2020 (32133637), Hemelsoet et al 2018 (30569017), Bennett…	Schwartz et al 2002 (12192017), Pulkes et al (15781840), Hinttala et al 2006 (16738010)	Vodopivec et al 2016 (27348141), Borna et al 2024 (38437941), Newstead et al 2022 (36249637), Kori et al 2019 (31178082), Fu et al 2019 (31123680), Newstead et al 2023 (37344065), Kouga et al 2018 (28916229), Watson-Fargie et al 2024 (37567761), Grosso et al 2017 (27742419), Mezuki et al 2017 (29237403), Mukai et al 2017 (28050007), Tolomeo et al 2019 (30776730)	Nouws et al., 2011 (22036961), Calvo et al., 2010 (20818383), Fassone et al., 2010 (20858599), Gouiza et al (38283147), Hu et al 2021 (33613441), Barbosa-Gouveia et al 2019 (31434271), Apatean et al 2019 (30723688)	Nouws et al., 2011 (22036961), Gerards et al., 2011 (), Haack et al., 2010 (21057504), He et al 2007 (17564966), Haack et al 2012 (22499348), Dewulf et al 2016 (27233227), Lagoutte-Renosi et al 2015 (26475292), Aintablian et al 2016 (28070495), Monda et al 2023 (37240454), Jacobi-Polishook et al 2020 (33204590), Garone et al 2013 (23836383), Shrank et al 2017 (28279569), Collet et al 2016 (266696…	Blickhäuser et al 2024 (38478578), Vacchiano et al 2021 (34390870), Xu et al 2022 (34656796), Spangenberg et al 2016 (27017994), Martínez-Romero et al 2014 (24800637), Rákosníková et al 2023 (37274791), Hayashi et al 2020 (33300189), Morgia et al 2014 (24884847), Kirby et al 2004 (15466014), Carreño-Gago et al 2017 (27613247), Wray et al 2013 (24063851), Lin et al 2014 (23834081), Ammar et al 201…	Blickhäuser et al 2024 (38478578), Liutkeviciene et al 2021 (33652663), Berardo et al 2021 (31776719), Endres et al 2019 (30949164), Mkaouar-Rebai et al (34089464), Aung et al 2022 (36166762), Giraldo et al 2023 (37799277)	Lnu et al., 2022 (36381806), Zhang et al., 2012 (22400981)	Wilkins et al., 2023 (37227101), Barone et al., 2022 (35719398), Ghosh et al., 2022 (35140962), Yahata et al., 2017 (29138463), Karnebeek et al., 2011 (21518340), Vasquez-Justes et al., 2019 (31687263), Wang et al., 2010 (20408961), Finsterer et al., 2022 (35677009), Engvall et al., 2021 (33841319), Zhou et al., 2019 ( 30587702), Ayalon et al., 2013 (23628297), Sonam et al., 2015 (25974876), McKe…	Kishita et al 2021 (34045482), Rizk et al 2020 (32358433), Berardo et al 2020 (31776719), To et al 2019 (31129100), Tarnopolsky et al 2013 (23813926), Gunawardena et al 2023 (36737829), Pajic et al 2023 (37892808), Maruo et al 2021 (33644659), Chen et al 2023 (37854028), Sallevelt et al 2017 (28122886), Leshinsky-Silver et al 2011 (21196529), Bannwarth et al 2011 (21994425), Yokota et al 2020 (32…	Pojda-Wilczek et al 2022 (36359543), Stenton et al 2022 (35148383), Zawadzka et al 2022 (35861300), Giannoccaro et al 2024 (38757769), Roomets et al 2024 (38715355), Pajic et al 2022 (36388184), Nesti et al 2023 (36939934), Shen et al 2022 (37397562), Mouring et al 2023 (37579815), Major et al 2023 (38107630)
